# Supplementary material for: Improving Rice Leaf Shape Using CRISPR/Cas9-Mediated Genome Editing of SRL1 and Characterizing Its Regulatory Network Involved in Leaf Rolling through Transcriptome Analysis
Source: Int J Mol Sci. 2023 Jul 4;24(13):11087. doi: 10.3390/ijms241311087 (PMC10342453; doi:10.3390/ijms241311087)
Supplement: Supplementary file 1 [file ijms-24-11087-s001.zip]

Archive with 1 entries (1 files):
- ijms-2481044-supplementary.pdf
